# Supplementary material for: Perinatal Inflammation Results in Sex-Dependent Cardiac Dysfunction
Source: J Cardiovasc Dev Dis. 2024 Nov 1;11(11):346. doi: 10.3390/jcdd11110346 (PMC11594672; doi:10.3390/jcdd11110346)
Supplement: Supplementary file 1 [file jcdd-11-00346-s001.zip]

Archive with 1 entries (1 files):
- jcdd-3183704-supplementary.pdf
